# Supplementary material for: CDPK2A and CDPK1 form a signaling module upstream of Toxoplasma motility
Source: mBio. 2023 Aug 23;14(5):e01358-23. doi: 10.1128/mbio.01358-23 (PMC10653799; doi:10.1128/mbio.01358-23)
Supplement: Table S1 — Primers, plasmids, and parasite strains used or generated in this study. [file mbio.01358-23-s0002.xlsx]

## Sheet: Oligos
Oligo ID	Sequence (5' to 3')	Use
o3	cgtccatgcaggaatgtatg	TgCDPK2A-I1 FWD for checking for allelic replacement at CDPK2A locus
o4	CCGCCGGTGCACAGCTCCAT	TgCDPK2A-E2(WT) REV for allele specific PCR (M)
o5	CCGCCGGTGCACAGCTCCCC	TgCDPK2A-E2(M299) REV for allele specific PCR (G)
o6	GAACAACTCGCCGCCGGTGC	TgCDPK2A-E3 REV for checking for allelic replacement at CDPK2A locus
o7	ATGTCATCAAGCTCTTTGAG	TgCDPK2A-E2 FWD used for sequencing
o8	GGACGGCAACGGGAAGAT	TgCDPK2A-RT FWD used for sequencing
o9	CGCCGTCTCCATTAAGATCC	TgCDPK2A-RT REV used for sequencing
o10	CAGGAAACAGCTATGAC	M13R (genewize primer) used for sequencing
o11	GCGATGCATCCTTTTTCGACAAAATGCGAGACCCCTTCGTG	FWD used to amplify 5’ end of CDPK2A from RH cDNA
o12	CTTGGTGGAAACGAATTCTC	REV used to amplify 5’ fragment of CDPK2A from RH cDNA
o13	gcgatgcatcctttttcGACAAAATGCCCGAGCAATCAGAGGTCATG	FWD used to amplify 5’ end of CDPK2A from p3
o14	GCCCTCCAGCATCCGTGGGTG	TgCDPK2A-Seq FWD used for sequencing
o15	GAAATTGACACTGCGACGCTCG	TgCDPK2A-KD FWD used for sequencing
o16	gcttttacatccgttgccttttcc	SAG1-5'UTR-1 FWD used for sequencing
o17	AAGTTGCATTTTACCACACGGCAGTGG	sgRNA DHFR1 FWD protospacer targeting DHFR
o18	AAAACCACTGCCGTGTGGTAAAATGCA	sgRNA DHFR1 REV protospacer targeting DHFR
o19	cgcattagcatgctctagag	U6-CRISPR REV used for checking for insertion of guide into CRISPR plasmids
o20	CCACCTTTCCAGAAGTTGAA	FWD used for confirming insertion at DHFR locus
o21	CCGCAATGTCTTCTTCTTTG	REV used for confirming insertion at DHFR locus
o24	ggcgaattgggtaccgggccCGGTCTTTCCGCGAGGA	FWD for amplifying CDPK2A promoter from gDNA with gibson extension
o26	AGACGGGGTGGGCGCCT	REV for amplifying CDPK2A promoter region from gDNA (no gibson extensions)
o27	GATGTCTCCTGCTGGCTTCC	CDPK2a promoter_seq FWD used for sequencing
o28	AAGACGCTGCAATTTTTGAC	CDPK2a promoter_seq REV used for sequencing
o29	cttgtacagctcgtccatgc	REV for sequencing from junction of mNG-mAID-Ty
o30	ggctcgacccagctggagaa	FWD for sequencing from junction of mNG-mAID-Ty
o31	TGACGAGTTTCAACAGATGCTCTTGAAGCTCTGCGGAAACAGCGGGAGTGAGACGCCGGG	FWD primer for amplifying mNG-mAID-Ty cassette from p10 with homology arms for CDPK1
o32	AGTCTGGGGGAGAATAGACGTCACGCACAGGGAGAGTGCAAGCTTTTAATCGAGCGGGTCCTGGTTCG	REV primer for amplifying mNG-mAID-Ty cassette from p10 with homology arms for CDPK1
o33	AAGTTgtgaagctctgcggaaactaaG	FWD protospacer for CDPK1 C-terminal tagging
o34	AAAACttagtttccgcagagcttcacA	REV protospacer for CDPK1 C-terminal tagging
o35	ATAACGACGGCGAAGTCGAC	FWD for amplifying mNG-mAID-Ty from CDPK1-AID strain
o36	GGCAAAAGAGAGGGGTGCAC	REV for amplifying mNG-mAID-Ty from CDPK1-AID strain
o37	ggaaatgatgcagaagatctgcgacgtcaaagtgaagcacAGCGGGAGTGAGACGCCGGG	FWD for amplifying V5-TEV-mNeonGreen-mAID-Ty from p10 with homology arms for CDPK3
o38	ggcgcgtacaaaacacacacaagacgcttcgaacCgactcaATCGAGCGGGTCCTGGTTCG	REV for amplifying V5-TEV-mNeonGreen-mAID-Ty from p10 with homology arms for CDPK3
o39	AAGTTGCACACACAAGACGCTTCGAAG	FWD protospacer for CDPK3 C-terminal tagging
o40	AAAACTTCGAAGCGTCTTGTGTGTGCA	REV protospacer for CDPK3 C-terminal tagging
o41	cgcagGTCGACTTTGAGGAG	FWD for amplifying mNG-mAID-Ty from CDPK3-AID strain
o42	gggggtcggtcatgttacgt	REV for amplifying mNG-mAID-Ty from CDPK3-AID strain
o43	caaacccagcccgctcgcgctgaaaagctccacgttcctggtttaATCGAGCGGGTCCTGGTTC	REV for amplifying V5-TEV-mNeonGreen-mAID-Ty from p10 with homology arms for CDPK2A tagging
o44	cgaaacacacaaactcgagtccgcaggtgctgccccGagtAGCGGGAGTGAGACGCCGGG	FWD for amplifying V5-TEV-mNeonGreen-mAID-Ty from p10 with homology arms for CDPK2A tagging
o45	gagagtctcggagcgaggga	FWD for amplifying mNG-mAID-Ty from CDPK2A-AID strain
o46	ggccgttcttccgttttctt	REV for amplifying mNG-mAID-Ty from CDPK2A-AID strain
o47	/5Phos/AAGTTGCTCCACGTTCCTGGTTTAACG	FWD protospacer for CDPK2A C-terminal tagging
o48	/5Phos/AAAACGTTAAACCAGGAACGTGGAGCA	REV protospacer for CDPK2A C-terminal tagging
o49	tggggatgtcaagttGACGACCACGTTCTCGCCTAgttttagagctagaa	protospacer1 targeting 5'UTR of MIC2, with homology for gibson into p9
o50	ttctagctctaaaacTAGGCGAGAACGTGGTCGTCaacttgacatcccca	protospacer1 targeting 5'UTR of MIC2, with homology for gibson into p9
o57	TCTGCATGATCTGAATGACG	FWD for amplifying insertion junction in MIC2 5'UTR
o58	gtcagcatcgagatccgtgg	REV primer, anneals in Gaussia luciferase
o59	TGGGGATGTCAAGTTGCTCCACGTTCCTGGTTTAACGTTTaAGAGCTAtgctgGAAAcagcaTAGCAAGTTtAAATAAGGCTAGTCCGTTATCAACTTGAAAAAGTGGCACCGAGTCGGTGCTTTTTTTTTCTTTTTCtctagaggtacCATGCATctaCTTTTCAGCGCGAGCGGGCTGGGTTTGAAGAAAACGGAAGAGAGACCGGTCTCACGAAACACACAAACTCGAGTCCGCAGGTGCTGCCCCCAGTTCTGGAAGTGAAACG	C-terminal cutting unit for CDPK2A
o60	GACGCCCACCGAAACAC	FWD primer for confirming tag insertion at C terminus of CDPK2A-mAID-HA
o61	ACTGAACAAAGGGGGTCGG	REV primer for confirming tag insertion at C terminus of CDPK2A-mAID-HA

## Sheet: Plasmids
Plasmid ID	Plasmid name	Generation (or PMID or Genbank accession)	Purpose
p1	pTgCDPK2A(WT)-AR-HXG	GenBank: ON331120	Allelic replacement plasmid for CDPK2AM
p2	pTgCDPK2A(M299G)-AR-HXG	GenBank: ON331121	Allelic replacement plasmid for CDPK2AG
p3	pTet07SAG1-TgCDPK2A	GenBank: ON986631	Plasmid for obtaining 3’ HA-tagged CDPK2A for complementation constructs; template for 5' end of CDPK2A for c.1
p4	pSag1-GCaMP5-DHFR (pSS008)	Previously described in (Sidik et al. 2016)	Vector for building c.1 and c.2
p5	C.1 plasmid pSag1_TgCDPK2AM(OM)-HA-DHFR	3 part ligation of NsiI- and EcoRI-digested 5’ fragment of CDPK2A from p3 (o12/o13), HA-tagged 3' end of CDPK2A (EcoRI and PacI released from p3), and NsiI- and PacI-digested p4. Sequence with o12, o14-o16.	Plasmid for expressing HA-tagged full length CDPK2A under SAG1 promoter (c.1)
p6	C.2 plasmid pSag1-TgCDPK2A(truncated)-HA-DHFR	3 part ligation of NsiI- and EcoRI-digested 5’ fragment of CDPK2A from RH cDNA (o11/o12), HA-tagged 3' end of CDPK2A (EcoRI and PacI released from p3), and NsiI- and PacI-digested p4. Sequence with o11, o12, o14.	Plasmid for expressing HA-tagged truncated CDPK2A under SAG1 promoter (c.2)
p7	C.3 plasmid pCDPK2A/pEndogenous_TgCDPK2AM-HA_gibson_clone1	Gibson assembly of CDPK2A promoter region (amplified from RH gDNA using o24/o26) and p5 with SAG1 promoter removed by ApaI and SbfI-HF digestion. Sequenced transformants with o27 and o28.	Plasmid for expressing HA-tagged full-length CDPK2A under endogenous promoter (c.3)
p8	Cas9 nick-ase plasmid with DHFR guide 1	p9 with o17/o18 duplex; insertion confirmed with o19.	Guide plasmid contained Cas9 (D10A, nick-ase) and a guide RNA targeting DHFR locus
p9	pSS018 (pSS013 D10A) Cas9 nick-ase expression plasmid	GenBank: ON359910	Plasmid for expression of Cas9 (D10A, nick-ase)
p10	BM216/pBM050_V5-TEV-mNeonGreen-mAID-Ty	GenBank: OM640006	Amplified mNG-mAID-Ty from this plasmid (appended homology arms for each kinase)
p11	pSS013 Cas9 expression plasmid	GenBank: OM640003	plasmid for expression of Cas9; BsaI universal U6 CRISPR plasmid
p12	Cas9 expression plasmid with CDPK1 guide	p11 assembled with o33/o34 duplex; insertion confirmed with o19.	pSS013 with guide for CDPK1 C-terminus
p13	Cas9 expression plasmid with CDPK2A guide	p11 assembled with o47/o48 duplex; insertion confirmed with o19.	pSS013 with guide for CDPK2A C-terminus
p14	Cas9 expression plasmid with CDPK3 guide	p11 assembled with o39/o40 duplex; insertion confirmed with o19.	pSS013 with guide for CDPK3 C-terminus
p17	pMIC2-MIC2-GLuc-pDHFR-HXGPRT_new	GenBank: ON986630	repair template for tagging MIC2 with GLuc
p18	Cas9 nick-ase plasmid with MIC2 5'UTR guide 1	p9 with o49/o50 duplex; insertion confirmed with o19.	guide plasmid contained Cas9 (D10A, nick-ase) and a guide RNA targeting the 5' UTR of MIC2
p19	pALH086: empty HiT backbone V5-mAID-HA	GenBank: ON312869	empty HiT backbone for endogenous tagging as described in Smith et al, 2022.
p20	HiT vector: pALH160 CDPK2A-mAID-HA_CDPK3_3'UTR_HXGPRT	p19 with o59 (cutting unit for CDPK2A C-terminus) inserted by gibson assembly	plasmid containing guide, repair template, and resistance marker for generation of CDPK2A-mAID-HA line in TIR1 background
p21	pSS014 Cas9 expression plasmid	GenBank: OM640002	Cas9 expression plasmid

## Sheet: Strains
Strain name	Short name	Parental strain	Generation
RH/Δku80/Δhxgrt	CDPK1G	RH	previously published in (Huynh and Carruthers 2009)
RH/Δku80/Δhxgrt/CDPK1M-myc	CDPK1M	RH/Δku80/Δhxgrt	previously published in (Lourido et al. 2012)
RH/Δku80/Δhxgrt/CDPK1M-myc/CDPK3G-Ty	CDPK3G	CDPK1M	previously published in (Lourido et al. 2012)
RH/Δku80/Δhxgrt/CDPK1M-myc/CDPK3M-Ty	CDPK3M	CDPK1M	previously published in (Lourido et al. 2012)
RH/Δku80/Δhxgrt/CDPK1M-myc/CDPK2AG-Ty	CDPK2AG	CDPK1M	CDPK1M transfected with p2, selected with mycophenolic acid (25 µg/mL) and xanthine (50 µg/mL). Clones screened for homologous recombination (o3/o6) and by allele-specific PCR (o3/o5). CDS was Sanger sequenced (o6-o10).
RH/Δku80/Δhxgrt/CDPK1M-myc/CDPK2AM-Ty	CDPK2AM	CDPK1M	CDPK1M transfected with p1, selected with mycophenolic acid (25 µg/mL) and xanthine (50 µg/mL). Clones screened for homologous recombination (o3/o6) and by allele-specific PCR (o3/o4). CDS was Sanger sequenced (o6-o10).
pSAG1_CDPK2AM(c.1)-HA/CDPK2AG-Ty	complement 1 (c.1)	CDPK2AG	CDPK2AG transfected with p5 and p8, selected with pyramethamine (3uM). Clones screened by immunofluorescence and immunoblot for HA expression and insertion confirmed by o20/o21.
pSAG1_CDPK2AM(c.2)-HA/CDPK2AG-Ty	complement 2 (c.2)	CDPK2AG	CDPK2AG transfected with p6 and p8, selected with pyramethamine (3uM). Clones screened by immunofluorescence and immunoblot for HA expression and insertion confirmed by o20/o21.
pCDPK2A_CDPK2AM(c.3)-HA/CDPK2AG-Ty	complement 3 (c.3)	CDPK2AG	CDPK2AG transfected with p7 and p8, selected with pyramethamine (3uM). Clones screened by immunofluorescence and immunoblot for HA expression and insertion confirmed by o20/o21.
RH/Δku80/Δhxgrt/TIR1-Flag	TIR1	RH/Δku80/Δhxgrt	previously published in (Brown et al. 2017; Long et al. 2017)
RH/Δku80/Δhxgrt/TIR1/CDPK1-mNeonGreen-mAID-Ty	CDPK1-AID	TIR1	TIR1 transfected with repair template (amplified from p10 with o31/o32) and p12; sorted mNeonGreen positive parasites at first lysis post-transfection and subcloned by limiting dilution. Insertion confirmed by amplification with o35/o36 and sequencing across insertion junctions with o29/o30; used as control for kinase expression in a parallel study (Smith et al. 2021).
RH/Δku80/Δhxgrt/TIR1/CDPK2A-mNeonGreen-mAID-Ty	CDPK2A-AID	TIR1	TIR1 transfected with repair template (amplified from p10 with o43/o44) and p13; sorted mNeonGreen positive parasites at first lysis post-transfection and subcloned by limiting dilution. Insertion confirmed by amplification with o45/o46 and sequencing across insertion junctions with o29/o30.
RH/Δku80/Δhxgrt/TIR1/CDPK3-mNeonGreen-mAID-Ty	CDPK3-AID	TIR1	TIR1 transfected with repair template (amplified from p10 with o37/o38) and p14; sorted mNeonGreen positive parasites at first lysis post-transfection and subcloned by limiting dilution. Insertion confirmed by amplification with o41/o42 and sequencing across insertion junctions with o29/o30; used as control for kinase expression in a parallel study (Smith et al. 2021).
RH/Δku80/Δhxgrt/TIR1/CDPK1-mNeonGreen-mAID-Ty/MIC2-myc-GLuc	CDPK1-GLuc	CDPK1-AID	CDPK1-AID transfected with p17 and p18; selected with mycophenolic acid (25 µg/mL) and xanthine (50 µg/mL). Clones were screened for GLuc signal against RH/MIC2-GLuc-myc (Brown et al. 2016) as a positive control, assessed for maintenance of AID regulation by FACS and MIC2-myc localization by immunofluorescence. Insertion was confirmed by amplification with o57/o58.
RH/Δku80/Δhxgrt/TIR1/CDPK2A-mNeonGreen-mAID-Ty/MIC2-myc-GLuc	CDPK2A-GLuc	CDPK2A-AID	CDPK2A-AID transfected with p17 and p18; selected with mycophenolic acid (25 µg/mL) and xanthine (50 µg/mL). Clones were screened for GLuc signal against RH/MIC2-GLuc-myc (Brown et al. 2016) as a positive control, assessed for maintenance of AID regulation by FACS and MIC2-myc localization by immunofluorescence. Insertion was confirmed by amplification with o57/o58.
RH/Δku80/Δhxgrt/TIR1/CDPK3-mNeonGreen-mAID-Ty/MIC2-myc-GLuc	CDPK3-GLuc	CDPK3-AID	CDPK3-AID transfected with p17 and p18; selected with mycophenolic acid (25 µg/mL) and xanthine (50 µg/mL) and subcloned by limiting dilution. Clones were screened for GLuc signal against RH/MIC2-GLuc-myc (Brown et al. 2016) as a positive control, assessed for maintenance of AID regulation by FACS and MIC2-myc localization by immunofluorescence. Insertion was confirmed by amplification with o57/o…
RH/Δku80/Δhxgrt/TIR1/IMC1-TdTomato	TIR1/IMC1-TdTom	TIR1	previously published in Smith et al, 2022
RH/Δku80/Δhxgrt/TIR1/CDPK2A-mAID-HA	CDPK2A-mAID-HA	TIR1	TIR1 transfected with BsaI-linearized p20 and p21; selected with mycophenolic acid (25 µg/mL) and xanthine (50 µg/mL). Clones were assessed for AID regulation by immunoblot and CDPK2A localization by immunoflucorescence. C-terminal tag insertion was confirmed by amplification with o60/o61 and sanger sequencing with the same.
